# Supplementary material for: Genomic Consequences of Ecological Speciation in Astyanax Cavefish
Source: PLoS One. 2013 Nov 19;8(11):e79903. doi: 10.1371/journal.pone.0079903 (PMC3833966; doi:10.1371/journal.pone.0079903)
Supplement: Table S2 — Spreadsheet with raw data for the PSF2 cross giving genotypic counts at scored loci. Loci are ranked in descending order of significant bias, based on calculated χ2 value (df = 1). Linkage data is given for the 33 loci nominally significant at the P = 0.001 level. The 14 unlinked loci used to calculate the severity of zygotic selection required to produce the observed bias are flagged in column AA> (XLSX) [file pone.0079903.s007.xlsx]

## Sheet: RawData
Supplementary Table 2:				Counts of genotypes.
Yellow denotes Chi Square values nominally significant at P < 0.001.
Orange denotes unlinked loci significant at P < 0.001 used for calculation of cumulative probability (Highlighted in Red: Cell AC43).
																												Data rearranged so Hom Max is at left
Locus																										Linkage	Surviving
Name	Seg.type	ac	ad	bc	bd	ee	ef	eg	fg	hh	hk	kk	h-	k-	ll	lm	nn	np	--		h	k			ChiSquare	Group	Proportion
NYU30	<hkxhk>	0	0	0	0	0	0	0	0	272	109	80	0	0	0	0	0	0	78		653	269	0.708243	0.385161	159.099	12	0.338971	272	109	80
NYU36	<hkxhk>	0	0	0	0	0	0	0	0	209	116	68	0	0	0	0	0	0	146		534	252	0.679389	0.326141	100.459	12
205A	<hkxhk>	0	0	0	0	0	0	0	0	152	221	31	0	0	0	0	0	0	135		525	283	0.649752	0.268373	71.8824	19	0.531579	152	221	31
27C	<hkxhk>	0	0	0	0	0	0	0	0	81	159	205	0	0	0	0	0	0	94		321	569	0.360674	0.248607	68.5494	15	0.434146	205	159	81
24C	<hkxhk>	0	0	0	0	0	0	0	0	152	214	40	0	0	0	0	0	0	133		518	294	0.637931	0.245982	61.2426	19
229A	<hkxhk>	0	0	0	0	0	0	0	0	142	293	20	0	0	0	0	0	0	84		577	333	0.634066	0.238732	64.889	19
231C	<hkxhk>	0	0	0	0	0	0	0	0	146	244	33	0	0	0	0	0	0	116		536	310	0.63357	0.237803	59.8404	U
203B	<hkxhk>	0	0	0	0	0	0	0	0	110	97	215	0	0	0	0	0	0	117		317	527	0.375592	0.220751	51.7547	7	0.392558	215	97	110
107B	<hkxhk>	0	0	0	0	0	0	0	0	171	77	89	0	0	0	0	0	0	202		419	255	0.621662	0.215674	39.4199	3A	0.394152	171	77	89
9A	<hkxhk>	0	0	0	0	0	0	0	0	155	228	56	0	0	0	0	0	0	100		538	340	0.612756	0.199303	44.2016	6	0.566452	155	228	56
104B	<hkxhk>	0	0	0	0	0	0	0	0	134	190	52	0	0	0	0	0	0	163		458	294	0.609043	0.192518	35.3311	19
235A	<hkxhk>	0	0	0	0	0	0	0	0	160	162	74	0	0	0	0	0	0	143		482	310	0.608586	0.191685	36.9205	12
NYU8	<hkxhk>	0	0	0	0	0	0	0	0	193	88	110	0	0	0	0	0	0	148		474	308	0.606138	0.187228	34.8146	7
231A	<hkxhk>	0	0	0	0	0	0	0	0	140	189	60	0	0	0	0	0	0	150		469	309	0.602828	0.181214	32.4949	12
231D	<hkxhk>	0	0	0	0	0	0	0	0	126	200	49	0	0	0	0	0	0	164		452	298	0.602667	0.180922	31.212	12
220B	<hkxhk>	0	0	0	0	0	0	0	0	169	205	92	0	0	0	0	0	0	73		543	389	0.582618	0.14485	25.117	18	0.551479	169	205	92
208D	<hkxhk>	0	0	0	0	0	0	0	0	136	225	67	0	0	0	0	0	0	111		497	359	0.580607	0.141262	21.9264	12
211C	<hkxhk>	0	0	0	0	0	0	0	0	101	189	175	0	0	0	0	0	0	74		391	539	0.42043	0.139412	23.2355	8	0.531429	175	189	101
218D	<hkxhk>	0	0	0	0	0	0	0	0	157	94	101	0	0	0	0	0	0	187		408	296	0.579545	0.139368	17.5014	U
33C	<hkxhk>	0	0	0	0	0	0	0	0	58	165	106	0	0	0	0	0	0	210		281	377	0.427052	0.127635	13.7158	1	0.620755	106	165	58
109B	<hkxhk>	0	0	0	0	0	0	0	0	145	206	84	0	0	0	0	0	0	104		496	374	0.570115	0.12261	16.8287	9	0.6	145	206	84
2B	<hkxhk>	0	0	0	0	0	0	0	0	68	199	122	0	0	0	0	0	0	150		335	443	0.430591	0.121359	14.7159	15
118C	<hkxhk>	0	0	0	0	0	0	0	0	136	212	80	0	0	0	0	0	0	111		484	372	0.565421	0.114302	14.3937	2A	0.629412	136	212	80
227A	<hkxhk>	0	0	0	0	0	0	0	0	74	251	134	0	0	0	0	0	0	80		399	519	0.434641	0.114194	15.4259	20	0.685075	134	251	74
213A	<hkxhk>	0	0	0	0	0	0	0	0	136	237	78	0	0	0	0	0	0	88		509	393	0.564302	0.112325	14.6619	12
234A	<hkxhk>	0	0	0	0	0	0	0	0	129	254	71	0	0	0	0	0	0	85		512	396	0.563877	0.111575	14.565	12
228C	<hkxhk>	0	0	0	0	0	0	0	0	111	213	63	0	0	0	0	0	0	152		435	339	0.562016	0.10829	11.6602	12
133C	<hkxhk>	0	0	0	0	0	0	0	0	78	186	126	0	0	0	0	0	0	149		342	438	0.438462	0.107448	11.5705	7
206D	<hkxhk>	0	0	0	0	0	0	0	0	142	266	82	0	0	0	0	0	0	49		550	430	0.561224	0.106894	14.45	12
NYU40	<hkxhk>	0	0	0	0	0	0	0	0	75	198	123	0	0	0	0	0	0	143		348	444	0.439394	0.105804	11.3952	10	0.643902	123	198	75
107C	<hkxhk>	0	0	0	0	0	0	0	0	129	251	75	0	0	0	0	0	0	84		509	401	0.559341	0.103573	12.5813	12
NYU15	<hkxhk>	0	0	0	0	0	0	0	0	82	261	139	0	0	0	0	0	0	57		425	539	0.440871	0.1032	13.2459	20
216C	<hkxhk>	0	0	0	0	0	0	0	0	66	233	113	0	0	0	0	0	0	127		365	459	0.442961	0.0995198	10.4964
207B	<hkxhk>	0	0	0	0	0	0	0	0	152	219	99	0	0	0	0	0	0	69		523	417	0.556383	0.0983656	11.7287	21	0.618421	152	219	99
139A	<hkxhk>	0	0	0	0	0	0	0	0	124	218	77	0	0	0	0	0	0	120		466	372	0.556086	0.097843	10.321
122B	<hkxhk>	0	0	0	0	0	0	0	0	134	218	85	0	0	0	0	0	0	102		486	388	0.556064	0.0978045	10.7654	Cumulative Product =		0.000128505
210A	<hkxhk>	0	0	0	0	0	0	0	0	95	179	141	0	0	0	0	0	0	124		369	461	0.444578	0.0966746	9.97711
201E	<hkxhk>	0	0	0	0	0	0	0	0	76	231	122	0	0	0	0	0	0	110		383	475	0.446387	0.0934948	9.65152
Shroom2snp1	<hkxhk>	0	0	0	0	0	0	0	0	21	84	36	0	0	0	0	0	0	398		126	156	0.446809	0.0927541	2.98227
224E	<hkxhk>	0	0	0	0	0	0	0	0	133	213	87	0	0	0	0	0	0	106		479	387	0.553118	0.0926245	9.56236
NYU32	<hkxhk>	0	0	0	0	0	0	0	0	88	204	133	0	0	0	0	0	0	114		380	470	0.447059	0.0923143	9.31882
204E	<hkxhk>	0	0	0	0	0	0	0	0	77	253	125	0	0	0	0	0	0	84		407	503	0.447253	0.0919736	9.91758
NYU34	<hkxhk>	0	0	0	0	0	0	0	0	129	203	86	0	0	0	0	0	0	121		461	375	0.551435	0.0896697	8.64234
127B	<hkxhk>	0	0	0	0	0	0	0	0	132	254	85	0	0	0	0	0	0	68		518	424	0.549894	0.0869639	9.18153
237B	<hkxhk>	0	0	0	0	0	0	0	0	86	246	132	0	0	0	0	0	0	75		418	510	0.450431	0.0863939	8.92349
202E	<hkxhk>	0	0	0	0	0	0	0	0	82	185	119	0	0	0	0	0	0	153		349	423	0.452073	0.0835149	6.90285
mitF	<hkxhk>	0	0	0	0	0	0	0	0	83	187	120	0	0	0	0	0	0	149		353	427	0.452564	0.0826532	6.83205
214F	<hkxhk>	0	0	0	0	0	0	0	0	79	175	113	0	0	0	0	0	0	172		333	401	0.453678	0.0807001	6.1158
39C	<hkxhk>	0	0	0	0	0	0	0	0	79	208	115	0	0	0	0	0	0	137		366	438	0.455224	0.077993	6.2699
16B	<hkxhk>	0	0	0	0	0	0	0	0	133	206	95	0	0	0	0	0	0	105		472	396	0.543779	0.0762468	6.48041
17B	<hkxhk>	0	0	0	0	0	0	0	0	85	206	121	0	0	0	0	0	0	127		376	448	0.456311	0.0760902	6.11772
204B/239B	<hkxhk>	0	0	0	0	0	0	0	0	131	113	101	0	0	0	0	0	0	194		375	315	0.543478	0.0757207	5.04493
pak2	<hkxhk>	0	0	0	0	0	0	0	0	122	220	85	0	0	0	0	0	0	112		464	390	0.543326	0.0754534	6.24005
135A	<hkxhk>	0	0	0	0	0	0	0	0	74	187	105	0	0	0	0	0	0	173		335	397	0.45765	0.0737457	5.08333
Kitasnp1	<hkxhk>	0	0	0	0	0	0	0	0	111	204	78	0	0	0	0	0	0	146		426	360	0.541985	0.0731071	5.37532
6C	<hkxhk>	0	0	0	0	0	0	0	0	91	224	127	0	0	0	0	0	0	97		406	478	0.459276	0.0709019	5.70249
Tyrp1	<hkxhk>	0	0	0	0	0	0	0	0	102	240	141	0	0	0	0	0	0	56		444	522	0.459627	0.0702875	6.13768
Shh'	<efxeg>	0	0	0	0	27	29	43	38	0	0	0	0	0	0	0	0	0	402		126	148	0.459854	0.0698912	1.60949
209A	<hkxhk>	0	0	0	0	0	0	0	0	127	243	91	0	0	0	0	0	0	78		497	425	0.539046	0.0679675	5.46746
BMP4	<hkxhk>	0	0	0	0	0	0	0	0	84	278	121	0	0	0	0	0	0	56		446	520	0.461698	0.0666685	5.51656
36C	<hkxhk>	0	0	0	0	0	0	0	0	122	210	90	0	0	0	0	0	0	117		454	390	0.537915	0.0659912	4.70261
102C	<hkxhk>	0	0	0	0	0	0	0	0	182	108	149	0	0	0	0	0	0	100		472	406	0.537585	0.065416	4.81207
235D	<hkxhk>	0	0	0	0	0	0	0	0	90	216	122	0	0	0	0	0	0	111		396	460	0.462617	0.0650626	4.63668
106C	<hkxhk>	0	0	0	0	0	0	0	0	82	176	109	0	0	0	0	0	0	172		340	394	0.463215	0.0640173	3.82698
234B	<hkxhk>	0	0	0	0	0	0	0	0	124	226	92	0	0	0	0	0	0	97		474	410	0.536199	0.0629945	4.48982
NYU12	<hkxhk>	0	0	0	0	0	0	0	0	88	197	63	0	0	0	0	0	0	191		373	323	0.53592	0.0625063	3.44971
POMCsnp1	<hkxhk>	0	0	0	0	0	0	0	0	98	245	132	0	0	0	0	0	0	64		441	509	0.464211	0.0622792	4.72526
226F	<hkxhk>	0	0	0	0	0	0	0	0	110	66	91	0	0	0	0	0	0	272		286	248	0.535581	0.0619144	2.56367
rds4	<hkxhk>	0	0	0	0	0	0	0	0	96	260	129	0	0	0	0	0	0	54		452	518	0.465979	0.0591913	4.35567
204C	<hkxhk>	0	0	0	0	0	0	0	0	109	223	81	0	0	0	0	0	0	126		441	385	0.533898	0.0589779	3.66223
208A	<hkxhk>	0	0	0	0	0	0	0	0	95	212	123	0	0	0	0	0	0	109		402	458	0.467442	0.0566394	3.51744
NYU14	<hkxhk>	0	0	0	0	0	0	0	0	97	211	125	0	0	0	0	0	0	106		405	461	0.467667	0.0562459	3.49307
dkk	<hkxhk>	0	0	0	0	0	0	0	0	86	169	109	0	0	0	0	0	0	175		341	387	0.468407	0.0549566	2.78159
Trpm7	<hkxhk>	0	0	0	0	0	0	0	0	89	158	111	0	0	0	0	0	0	181		336	380	0.469274	0.0534443	2.5824
229B	<hkxhk>	0	0	0	0	0	0	0	0	96	232	123	0	0	0	0	0	0	88		424	478	0.470067	0.052062	3.11419
131B	<hkxhk>	0	0	0	0	0	0	0	0	81	155	101	0	0	0	0	0	0	202		317	357	0.470326	0.051609	2.25668
202D	<hkxhk>	0	0	0	0	0	0	0	0	108	199	133	0	0	0	0	0	0	99		415	465	0.471591	0.0494049	2.72841
129B	<hkxhk>	0	0	0	0	0	0	0	0	122	204	98	0	0	0	0	0	0	115		448	400	0.528302	0.049218	2.60495
110B	<hkxhk>	0	0	0	0	0	0	0	0	106	239	82	0	0	0	0	0	0	112		451	403	0.528103	0.0488715	2.58665
129A	<hkxhk>	0	0	0	0	0	0	0	0	97	111	81	0	0	0	0	0	0	250		305	273	0.527682	0.0481372	1.66263
119A	<hkxhk>	0	0	0	0	0	0	0	0	112	222	138	0	0	0	0	0	0	67		446	498	0.472458	0.0478945	2.7553
239C	<hkxhk>	0	0	0	0	0	0	0	0	91	181	112	0	0	0	0	0	0	155		363	405	0.472656	0.0475484	2.1888
232D	<hkxhk>	0	0	0	0	0	0	0	0	135	233	109	0	0	0	0	0	0	62		503	451	0.527254	0.0473914	2.72642
NYU24	<hkxhk>	0	0	0	0	0	0	0	0	92	240	116	0	0	0	0	0	0	91		424	472	0.473214	0.0465761	2.4654
205D	<hkxhk>	0	0	0	0	0	0	0	0	116	247	143	0	0	0	0	0	0	33		479	533	0.47332	0.0463917	2.77569
120A	<hkxhk>	0	0	0	0	0	0	0	0	101	226	125	0	0	0	0	0	0	87		428	476	0.473451	0.0461632	2.44358
NYU11	<hkxhk>	0	0	0	0	0	0	0	0	106	218	130	0	0	0	0	0	0	85		430	478	0.473568	0.0459594	2.43282
Shh	<hkxhk>	0	0	0	0	0	0	0	0	58	67	49	0	0	0	0	0	0	365		183	165	0.525862	0.0449671	0.83046
219A	<hkxhk>	0	0	0	0	0	0	0	0	102	219	125	0	0	0	0	0	0	93		423	469	0.474215	0.0448325	2.27018
206E	<hkxhk>	0	0	0	0	0	0	0	0	137	158	116	0	0	0	0	0	0	128		432	390	0.525547	0.0444191	2.04501
30B	<hkxhk>	0	0	0	0	0	0	0	0	98	177	80	0	0	0	0	0	0	184		373	337	0.525352	0.0440789	1.72535
111A	<hkxhk>	0	0	0	0	0	0	0	0	83	193	102	0	0	0	0	0	0	161		359	397	0.474868	0.0436961	1.81085
44B	<hkxhk>	0	0	0	0	0	0	0	0	87	201	106	0	0	0	0	0	0	145		375	413	0.475888	0.0419188	1.73731
115C	<hkxhk>	0	0	0	0	0	0	0	0	103	231	125	0	0	0	0	0	0	80		437	481	0.476035	0.0416636	2.01416
116B	<hkxhk>	0	0	0	0	0	0	0	0	82	235	102	0	0	0	0	0	0	120		399	439	0.476134	0.0414916	1.81504
113C	<hkxhk>	0	0	0	0	0	0	0	0	107	246	130	0	0	0	0	0	0	56		460	506	0.47619	0.0413927	2.09627
12C	<hkxhk>	0	0	0	0	0	0	0	0	83	157	99	0	0	0	0	0	0	200		323	355	0.476401	0.0410258	1.4174
226E	<hkxhk>	0	0	0	0	0	0	0	0	117	188	98	0	0	0	0	0	0	136		422	384	0.523573	0.0409812	1.69851
OCA2	<hkxhk>	0	0	0	0	0	0	0	0	108	271	132	0	0	0	0	0	0	28		487	535	0.476517	0.0408248	2.16145
207E	<hkxhk>	0	0	0	0	0	0	0	0	106	239	86	0	0	0	0	0	0	108		451	411	0.523202	0.0403347	1.7645
219E	<hkxhk>	0	0	0	0	0	0	0	0	106	199	126	0	0	0	0	0	0	108		411	451	0.476798	0.0403347	1.7645
127A	<hkxhk>	0	0	0	0	0	0	0	0	113	218	133	0	0	0	0	0	0	75		444	484	0.478448	0.0374624	1.63901
23C	<hkxhk>	0	0	0	0	0	0	0	0	89	202	105	0	0	0	0	0	0	143		380	412	0.479798	0.0351136	1.21338
219B	<hkxhk>	0	0	0	0	0	0	0	0	124	228	106	0	0	0	0	0	0	81		476	440	0.519651	0.0341543	1.33734
16A	<hkxhk>	0	0	0	0	0	0	0	0	101	222	85	0	0	0	0	0	0	131		424	392	0.519608	0.0340798	1.1777
221A	<hkxhk>	0	0	0	0	0	0	0	0	106	235	124	0	0	0	0	0	0	74		447	483	0.480645	0.0336396	1.3172
203E	<hkxhk>	0	0	0	0	0	0	0	0	95	211	111	0	0	0	0	0	0	122		401	433	0.480815	0.0333435	1.15228
238E	<hkxhk>	0	0	0	0	0	0	0	0	81	195	95	0	0	0	0	0	0	168		357	385	0.481132	0.0327925	0.98248
7B	<hkxhk>	0	0	0	0	0	0	0	0	114	246	97	0	0	0	0	0	0	82		474	440	0.5186	0.0323257	1.19147
NYU29	<hkxhk>	0	0	0	0	0	0	0	0	113	222	97	0	0	0	0	0	0	107		448	416	0.518519	0.0321847	1.11227
6A	<hkxhk>	0	0	0	0	0	0	0	0	114	220	98	0	0	0	0	0	0	107		448	416	0.518519	0.0321847	1.11227
13C	<hkxhk>	0	0	0	0	0	0	0	0	109	203	94	0	0	0	0	0	0	133		421	391	0.518473	0.0321053	1.03571
218B	<hkxhk>	0	0	0	0	0	0	0	0	97	205	83	0	0	0	0	0	0	154		399	371	0.518182	0.031599	0.946753
119C	<hkxhk>	0	0	0	0	0	0	0	0	83	233	98	0	0	0	0	0	0	125		399	429	0.481884	0.0314844	1.0157
133B	<hkxhk>	0	0	0	0	0	0	0	0	101	233	117	0	0	0	0	0	0	88		435	467	0.482262	0.0308276	1.06541
NYU37	<hkxhk>	0	0	0	0	0	0	0	0	94	226	109	0	0	0	0	0	0	110		414	444	0.482517	0.0303826	0.980186
205B	<hkxhk>	0	0	0	0	0	0	0	0	118	216	103	0	0	0	0	0	0	102		452	422	0.517162	0.029826	0.962243
HSP90alpha	<hkxhk>	0	0	0	0	0	0	0	0	118	250	102	0	0	0	0	0	0	69		486	454	0.517021	0.0295804	1.02234
36D	<hkxhk>	0	0	0	0	0	0	0	0	107	220	93	0	0	0	0	0	0	119		434	406	0.516667	0.0289637	0.867857
43A	<hkxhk>	0	0	0	0	0	0	0	0	112	180	99	0	0	0	0	0	0	148		404	378	0.516624	0.0288896	0.799233
30A	<hkxhk>	0	0	0	0	0	0	0	0	117	211	132	0	0	0	0	0	0	79		445	475	0.483696	0.0283336	0.91413
214C	<hkxhk>	0	0	0	0	0	0	0	0	100	220	114	0	0	0	0	0	0	105		420	448	0.483871	0.0280287	0.839862
NYU22	<hkxhk>	0	0	0	0	0	0	0	0	111	229	126	0	0	0	0	0	0	73		451	481	0.483906	0.0279685	0.902361
39A	<hkxhk>	0	0	0	0	0	0	0	0	115	254	100	0	0	0	0	0	0	70		484	454	0.515991	0.0277895	0.896588
134B	<hkxhk>	0	0	0	0	0	0	0	0	96	233	110	0	0	0	0	0	0	100		425	453	0.484055	0.0277093	0.830296
15C	<hkxhk>	0	0	0	0	0	0	0	0	119	216	105	0	0	0	0	0	0	99		454	426	0.515909	0.0276463	0.828409
26C	<hkxhk>	0	0	0	0	0	0	0	0	107	217	121	0	0	0	0	0	0	94		431	459	0.48427	0.0273354	0.819101
8B	<hkxhk>	0	0	0	0	0	0	0	0	97	204	85	0	0	0	0	0	0	153		398	374	0.515544	0.0270115	0.685233
NYU33	<hkxhk>	0	0	0	0	0	0	0	0	107	223	121	0	0	0	0	0	0	88		437	465	0.484479	0.0269715	0.808204
136B	<hkxhk>	0	0	0	0	0	0	0	0	112	216	126	0	0	0	0	0	0	85		440	468	0.484581	0.0267932	0.802863
213B	<hkxhk>	0	0	0	0	0	0	0	0	109	228	123	0	0	0	0	0	0	79		446	474	0.484783	0.0264435	0.792391
224A	<hkxhk>	0	0	0	0	0	0	0	0	120	238	106	0	0	0	0	0	0	75		478	450	0.515086	0.0262154	0.78556
213E	<hkxhk>	0	0	0	0	0	0	0	0	84	211	73	0	0	0	0	0	0	171		379	357	0.514946	0.025971	0.599185
228D	<hkxhk>	0	0	0	0	0	0	0	0	109	246	123	0	0	0	0	0	0	61		464	492	0.485356	0.0254471	0.762552
214B	<hkxhk>	0	0	0	0	0	0	0	0	103	216	91	0	0	0	0	0	0	129		422	398	0.514634	0.0254294	0.645122
30C	<hkxhk>	0	0	0	0	0	0	0	0	84	197	95	0	0	0	0	0	0	163		365	387	0.485372	0.0254181	0.586436
208C	<hkxhk>	0	0	0	0	0	0	0	0	120	160	132	0	0	0	0	0	0	127		400	424	0.485437	0.0253059	0.64199
201D	<hkxhk>	0	0	0	0	0	0	0	0	102	230	115	0	0	0	0	0	0	92		434	460	0.485459	0.0252681	0.699105
131C	<hkxhk>	0	0	0	0	0	0	0	0	103	198	115	0	0	0	0	0	0	123		404	428	0.485577	0.0250624	0.635817
119B	<abxcd>	107	80	103	96	0	0	0	0	0	0	0	0	0	0	0	0	0	153		397	375	0.514249	0.0247592	0.571244
206A	<hkxhk>	0	0	0	0	0	0	0	0	98	285	112	0	0	0	0	0	0	44		481	509	0.485859	0.0245727	0.736364
215A	<hkxhk>	0	0	0	0	0	0	0	0	103	217	115	0	0	0	0	0	0	104		423	447	0.486207	0.0239672	0.608046
26A	<hkxhk>	0	0	0	0	0	0	0	0	93	224	82	0	0	0	0	0	0	140		410	388	0.513784	0.0239521	0.552632
NYU2	<hkxhk>	0	0	0	0	0	0	0	0	80	229	91	0	0	0	0	0	0	139		389	411	0.48625	0.0238922	0.55125
217B	<hkxhk>	0	0	0	0	0	0	0	0	97	195	108	0	0	0	0	0	0	139		389	411	0.48625	0.0238922	0.55125
112B	<hkxhk>	0	0	0	0	0	0	0	0	108	209	120	0	0	0	0	0	0	102		425	449	0.48627	0.0238574	0.605263
NYU21	<hkxhk>	0	0	0	0	0	0	0	0	105	207	94	0	0	0	0	0	0	133		417	395	0.513547	0.023539	0.543103
Fgf8	<hkxhk>	0	0	0	0	0	0	0	0	88	221	99	0	0	0	0	0	0	131		397	419	0.48652	0.0234235	0.540441
112A	<hkxhk>	0	0	0	0	0	0	0	0	102	236	91	0	0	0	0	0	0	110		440	418	0.512821	0.0222764	0.513986
105B	<hkxhk>	0	0	0	0	0	0	0	0	95	231	106	0	0	0	0	0	0	107		421	443	0.487269	0.0221216	0.510417
132B	<hkxhk>	0	0	0	0	0	0	0	0	95	217	85	0	0	0	0	0	0	142		407	387	0.512594	0.0218834	0.45466
NYU25	<hkxhk>	0	0	0	0	0	0	0	0	98	231	109	0	0	0	0	0	0	101		427	449	0.487443	0.0218185	0.503425
NYU7	<hkxhk>	0	0	0	0	0	0	0	0	103	223	114	0	0	0	0	0	0	99		429	451	0.4875	0.0217192	0.501136
222B	<hkxhk>	0	0	0	0	0	0	0	0	97	232	87	0	0	0	0	0	0	123		426	406	0.512019	0.0208836	0.433894
237E	<hkxhk>	0	0	0	0	0	0	0	0	90	233	100	0	0	0	0	0	0	116		413	433	0.48818	0.0205378	0.426714
225D	<hkxhk>	0	0	0	0	0	0	0	0	104	248	115	0	0	0	0	0	0	72		456	478	0.488223	0.0204631	0.472163
Otx1	<efxeg>	0	0	0	0	109	126	118	120	0	0	0	0	0	0	0	0	0	66		462	484	0.488372	0.0202034	0.466173
5A	<hkxhk>	0	0	0	0	0	0	0	0	131	202	121	0	0	0	0	0	0	85		464	444	0.511013	0.019135	0.397577
NYU13	<hkxhk>	0	0	0	0	0	0	0	0	102	196	111	0	0	0	0	0	0	130		400	418	0.488998	0.0191163	0.353301
103B	<hkxhk>	0	0	0	0	0	0	0	0	95	190	87	0	0	0	0	0	0	167		380	364	0.510753	0.0186822	0.302419
128B	<hkxhk>	0	0	0	0	0	0	0	0	99	220	108	0	0	0	0	0	0	112		418	436	0.489461	0.0183102	0.338407
musculin	<hkxhk>	0	0	0	0	0	0	0	0	123	240	113	0	0	0	0	0	0	63		486	466	0.510504	0.0182504	0.379202
120B	<hkxhk>	0	0	0	0	0	0	0	0	92	205	84	0	0	0	0	0	0	158		389	373	0.510499	0.0182408	0.295276
227E	<hkxhk>	0	0	0	0	0	0	0	0	103	228	112	0	0	0	0	0	0	96		434	452	0.489842	0.0176487	0.326185
211E	<hkxhk>	0	0	0	0	0	0	0	0	112	232	103	0	0	0	0	0	0	92		456	438	0.510067	0.0174907	0.323266
203F	<hkxhk>	0	0	0	0	0	0	0	0	91	210	99	0	0	0	0	0	0	139		392	408	0.49	0.0173741	0.28125
128A	<hkxhk>	0	0	0	0	0	0	0	0	102	211	94	0	0	0	0	0	0	132		415	399	0.509828	0.0170752	0.276413
215C	<hkxhk>	0	0	0	0	0	0	0	0	95	216	103	0	0	0	0	0	0	125		406	422	0.490338	0.0167864	0.271739
209E	<hkxhk>	0	0	0	0	0	0	0	0	111	242	120	0	0	0	0	0	0	66		464	482	0.490486	0.0165291	0.305497
237A	<hkxhk>	0	0	0	0	0	0	0	0	108	270	99	0	0	0	0	0	0	62		486	468	0.509434	0.0163904	0.302935
55B	<hkxhk>	0	0	0	0	0	0	0	0	105	228	113	0	0	0	0	0	0	93		438	454	0.491031	0.0155817	0.252242
211B	<hkxhk>	0	0	0	0	0	0	0	0	111	224	119	0	0	0	0	0	0	85		446	462	0.491189	0.0153071	0.247797
213D	<hkxhk>	0	0	0	0	0	0	0	0	109	251	101	0	0	0	0	0	0	78		469	453	0.508677	0.0150746	0.244035
203D	<hkxhk>	0	0	0	0	0	0	0	0	106	206	99	0	0	0	0	0	0	128		418	404	0.508516	0.0147949	0.205596
117C	<hkxhk>	0	0	0	0	0	0	0	0	109	248	117	0	0	0	0	0	0	65		466	482	0.491561	0.0146611	0.237342
223C	<hkxhk>	0	0	0	0	0	0	0	0	93	235	100	0	0	0	0	0	0	111		421	435	0.491822	0.0142072	0.19743
216A	<hkxhk>	0	0	0	0	0	0	0	0	103	170	97	0	0	0	0	0	0	169		376	364	0.508108	0.0140865	0.163514
IGFBP5Haplo	<efxeg>	0	0	0	0	123	132	136	115	0	0	0	0	0	0	0	0	0	33		514	498	0.507905	0.0137338	0.222332
144A	<hkxhk>	0	0	0	0	0	0	0	0	121	210	114	0	0	0	0	0	0	94		452	438	0.507865	0.0136643	0.189888
113B	<hkxhk>	0	0	0	0	0	0	0	0	101	262	94	0	0	0	0	0	0	82		464	450	0.507659	0.0133055	0.184902
214D	<hkxhk>	0	0	0	0	0	0	0	0	110	231	117	0	0	0	0	0	0	81		451	465	0.492358	0.0132764	0.184498
28A	<hkxhk>	0	0	0	0	0	0	0	0	109	202	115	0	0	0	0	0	0	113		420	432	0.492958	0.0122345	0.142019
123B	<hkxhk>	0	0	0	0	0	0	0	0	110	212	104	0	0	0	0	0	0	113		432	420	0.507042	0.0122345	0.142019
230D	<hkxhk>	0	0	0	0	0	0	0	0	114	206	108	0	0	0	0	0	0	111		434	422	0.507009	0.0121773	0.141355
225E	<hkxhk>	0	0	0	0	0	0	0	0	110	216	104	0	0	0	0	0	0	109		436	424	0.506977	0.0121206	0.140698
43C	<hkxhk>	0	0	0	0	0	0	0	0	103	228	109	0	0	0	0	0	0	99		434	446	0.493182	0.0118451	0.1375
104C	<hkxhk>	0	0	0	0	0	0	0	0	121	228	115	0	0	0	0	0	0	75		470	458	0.506466	0.0112324	0.130388
NYU27	<hkxhk>	0	0	0	0	0	0	0	0	92	208	87	0	0	0	0	0	0	152		392	382	0.50646	0.0112227	0.104651
29A	<hkxhk>	0	0	0	0	0	0	0	0	128	218	122	0	0	0	0	0	0	71		474	462	0.50641	0.0111364	0.129274
NYU1	<hkxhk>	0	0	0	0	0	0	0	0	102	185	107	0	0	0	0	0	0	145		389	399	0.493655	0.0110233	0.102792
222D	<hkxhk>	0	0	0	0	0	0	0	0	98	217	93	0	0	0	0	0	0	131		413	403	0.506127	0.010645	0.0992647
207F	<hkxhk>	0	0	0	0	0	0	0	0	110	199	105	0	0	0	0	0	0	125		419	409	0.506039	0.0104907	0.0978261
228E	<hkxhk>	0	0	0	0	0	0	0	0	112	205	107	0	0	0	0	0	0	115		429	419	0.505896	0.0102433	0.0955189
11B	<hkxhk>	0	0	0	0	0	0	0	0	98	225	103	0	0	0	0	0	0	113		421	431	0.494131	0.0101952	0.0950704
235E	<hkxhk>	0	0	0	0	0	0	0	0	100	223	105	0	0	0	0	0	0	111		423	433	0.494159	0.0101475	0.0946262
103A	<hkxhk>	0	0	0	0	0	0	0	0	105	215	110	0	0	0	0	0	0	109		425	435	0.494186	0.0101003	0.094186
218E	<hkxhk>	0	0	0	0	0	0	0	0	94	239	99	0	0	0	0	0	0	107		427	437	0.494213	0.0100536	0.09375
3C	<hkxhk>	0	0	0	0	0	0	0	0	102	183	106	0	0	0	0	0	0	148		387	395	0.494885	0.00888613	0.0626598
108C	<hkxhk>	0	0	0	0	0	0	0	0	100	201	104	0	0	0	0	0	0	134		401	409	0.495062	0.00857894	0.0604938
NYU31	<hkxhk>	0	0	0	0	0	0	0	0	96	247	92	0	0	0	0	0	0	104		439	431	0.504598	0.00798725	0.0563218
136A	<hkxhk>	0	0	0	0	0	0	0	0	115	227	111	0	0	0	0	0	0	86		457	449	0.504415	0.00766986	0.0540839
233D	<hkxhk>	0	0	0	0	0	0	0	0	105	268	109	0	0	0	0	0	0	57		478	486	0.495851	0.00720837	0.0508299
216F	<hkxhk>	0	0	0	0	0	0	0	0	186	2	189	0	0	0	0	0	0	162		374	380	0.496021	0.00691199	0.0331565
CG1snp	<hkxhk>	0	0	0	0	0	0	0	0	113	291	109	0	0	0	0	0	0	26		517	509	0.503899	0.00677276	0.0477583
106A	<hkxhk>	0	0	0	0	0	0	0	0	105	183	108	0	0	0	0	0	0	143		393	399	0.496212	0.00658035	0.0315657
143A	<hkxhk>	0	0	0	0	0	0	0	0	96	231	93	0	0	0	0	0	0	119		423	417	0.503571	0.00620431	0.0297619
204D	<hkxhk>	0	0	0	0	0	0	0	0	94	232	97	0	0	0	0	0	0	116		420	426	0.496454	0.00616031	0.0295508
239A	<hkxhk>	0	0	0	0	0	0	0	0	126	202	123	0	0	0	0	0	0	88		454	448	0.503326	0.00577784	0.0277162
215D	<hkxhk>	0	0	0	0	0	0	0	0	122	222	119	0	0	0	0	0	0	76		466	460	0.50324	0.00562809	0.0269978
205E	<hkxhk>	0	0	0	0	0	0	0	0	124	220	121	0	0	0	0	0	0	74		468	462	0.503226	0.00560388	0.0268817
55A	<hkxhk>	0	0	0	0	0	0	0	0	117	234	120	0	0	0	0	0	0	68		468	474	0.496815	0.00553249	0.0265393
216E	<hkxhk>	0	0	0	0	0	0	0	0	92	191	94	0	0	0	0	0	0	162		375	379	0.497347	0.00460794	0.0119363
209C	<hkxhk>	0	0	0	0	0	0	0	0	96	202	94	0	0	0	0	0	0	147		394	390	0.502551	0.00443161	0.0114796
139B	<hkxhk>	0	0	0	0	0	0	0	0	100	194	98	0	0	0	0	0	0	147		394	390	0.502551	0.00443161	0.0114796
232C	<hkxhk>	0	0	0	0	0	0	0	0	108	224	110	0	0	0	0	0	0	97		440	444	0.497738	0.00393029	0.010181
16C	<hkxhk>	0	0	0	0	0	0	0	0	98	261	100	0	0	0	0	0	0	80		457	461	0.497821	0.00378473	0.00980392
mc1r	<hkxhk>	0	0	0	0	0	0	0	0	111	264	113	0	0	0	0	0	0	51		486	490	0.497951	0.00355981	0.00922131
hoxc8a	<hkxhk>	0	0	0	0	0	0	0	0	140	235	138	0	0	0	0	0	0	26		515	511	0.501949	0.00338633	0.00877193
139C	<hkxhk>	0	0	0	0	0	0	0	0	88	155	87	0	0	0	0	0	0	209		331	329	0.501515	0.0026321	0.00151515
222E	<hkxhk>	0	0	0	0	0	0	0	0	85	168	86	0	0	0	0	0	0	200		338	340	0.498525	0.00256222	0.00147493
226D	<hkxhk>	0	0	0	0	0	0	0	0	93	196	92	0	0	0	0	0	0	158		382	380	0.501312	0.00227977	0.00131234
227B	<hkxhk>	0	0	0	0	0	0	0	0	101	197	100	0	0	0	0	0	0	141		399	397	0.501256	0.00218239	0.00125628
44A	<hkxhk>	0	0	0	0	0	0	0	0	112	177	113	0	0	0	0	0	0	137		401	403	0.498756	0.00216067	0.00124378
NYU35	<hkxhk>	0	0	0	0	0	0	0	0	71	276	70	0	0	0	0	0	0	122		418	416	0.501199	0.00208295	0.00119904
106B	<hkxhk>	0	0	0	0	0	0	0	0	118	198	117	0	0	0	0	0	0	106		434	432	0.501155	0.00200598	0.00115473
24B	<hkxhk>	0	0	0	0	0	0	0	0	105	230	104	0	0	0	0	0	0	100		440	438	0.501139	0.00197857	0.00113895
NYU26	<hkxhk>	0	0	0	0	0	0	0	0	110	254	109	0	0	0	0	0	0	66		474	472	0.501057	0.00183634	0.00105708
mchr1	<hkxhk>	0	0	0	0	0	0	0	0	115	258	114	0	0	0	0	0	0	52		488	486	0.501027	0.00178355	0.00102669
Six3	<hkxhk>	0	0	0	0	0	0	0	0	61	102	61	0	0	0	0	0	0	315		224	224	0.5	0	0.00223214
202B	<hkxhk>	0	0	0	0	0	0	0	0	111	231	111	0	0	0	0	0	0	86		453	453	0.5	0	0.00110375
NYU4	<hkxhk>	0	0	0	0	0	0	0	0	105	206	105	0	0	0	0	0	0	123		416	416	0.5	0	0.00120192
